# Supplementary material for: Gut microbiota dysbiosis and amino acid metabolic dysregulation in children with allergic rhinitis complicated by constipation
Source: Microbiol Spectr. 2026 Mar 16;14(4):e00748-25. doi: 10.1128/spectrum.00748-25 (PMC13055397; doi:10.1128/spectrum.00748-25)
Supplement: Table S1 — Absolute quantitative abundance (copy number) of Bifidobacterium and Hungatella in fecal samples from children in the ARFC and AR groups. [file spectrum.00748-25-s0001.xlsx]

## Sheet: Sheet1
Supplementary Table S1. Absolute quantitative abundance (copy number) of Bifidobacterium and Hungatella in fecal samples from children in the ARFC and AR groups.
#OTU ID	g__Bifidobacterium	g__Hungatella
ARZJX_B4	4.68664e+08	4.61783e+07
ARZGY_G3	1.41895e+09	1.00783e+07
ARHZZ_B6	6.64527e+09	3.05989e+07
ARWZX_B4	1.39059e+09	3.50323e+07
ARXJY_G5	1.48628e+09	2.21741e+07
ARZFY_G6	1.36026e+08	1.43901e+07
ARZKY_G4	8.78914e+08	2.39732e+08
ARWZR_B4	2.55494e+09	0
ARPBY_B	5.90215e+07	426955
ARCDC_B3	4.8841e+08	3.54252e+07
ARCX_B3	1.91657e+09	5.67847e+08
ARWBC_B4	1.07695e+06	8.25767e+07
ARYJY_G3	2.84402e+09	1.32545e+08
ARWYR_G6	2.19665e+09	2.662e+07
ARXCZ_B3	8.13982e+09	2.21176e+07
ARLRL_B6	2.46903e+08	3.67611e+06
ARZYL_B6	5.78649e+09	9.48981e+07
ARCJY_B3	4.47861e+09	5.78711e+07
ARLYC_B4	0	1.59898e+08
ARCM_B4	3.54765e+08	4.06182e+06
ARLQF_B5	1.06279e+09	9.46798e+07
ARLYC_G3	9.85777e+08	1.94866e+08
ARWYR_G5	1.28046e+08	1.25541e+08
ARLYT_G4	4.60873e+07	6.78414e+08
ARLJC_B5	5.01034e+08	9.57125e+07
ARCMY_G5	2.28057e+09	6.95315e+07
ARSQW_B4	9.49454e+08	1.5688e+07
ARZZT_G4	1.11004e+09	4.2766e+08
ARCSW_B5	36414.7	1.80447e+06
ARTZH_B4	1.08539e+09	2.17729e+08
ARZZX_G5	8.31175e+08	3.38696e+08
ARHJY_B6	3.05759e+08	0
ARHYC_B4	1.68274e+09	1.15623e+07
ARPJY_G6	3.01418e+06	1.97173e+07
ARWJY_B4	1.07991e+06	578286
ARCZY_G3	1.04497e+10	5.35378e+07
ARZBY_B3	3.80177e+09	1.88479e+09
prevalence	36/37=0.973	35/37=0.946
legends Supplementary Table S1 shows the absolute quantitative abundance (copy numbers) of two selected genera, Bifidobacterium and Hungatella, across individual fecal samples from children in the ARFC and AR groups. Data were derived from spike-in calibrated 16S rRNA sequencing. The prevalence for each genus (defined as the proportion of samples in which the genus was detected) is given at the b…
