# Supplementary material for: Gut microbiota dysbiosis and amino acid metabolic dysregulation in children with allergic rhinitis complicated by constipation
Source: Microbiol Spectr. 2026 Mar 16;14(4):e00748-25. doi: 10.1128/spectrum.00748-25 (PMC13055397; doi:10.1128/spectrum.00748-25)
Supplement: Table S2 — Comparative analysis of gut microbiota genera between AR and ARFC groups. [file spectrum.00748-25-s0002.csv]

Supplementary Table S2. Comparative analysis of gut microbiota genera between AR and ARFC groups.
	AR-Mean	AR-Sd	ARFC-Mean	ARFC-Sd	P_value	P_adjust	Lower ci	Upper ci	Effectsize	Fold Change
g__Bacteroides	10464094272	12749615551	8488569657	8252132869	0.7016	0.7016	-17.09	0.2202	-8.505	0.811209211
g__Faecalibacterium	5441739643	7321869653	2551874821	2953462227	0.1976	0.1976	-2.649	9.442	3.454	0.468944674
g__Escherichia-Shigella	982765516.5	1605642221	1449767026	2512056737	0.8661	0.8661	-4.938	2.477	-1.27	1.475191184
g__Bifidobacterium	2453377185	2857445749	949718492.8	1382880080	0.01247	0.01247	0.553	8.495	4.216	0.387106597
g__Ruminococcus_gnavus_group	537185555.9	767097780.1	696976808.2	1232456600	0.9633	0.9633	-4.283	3.569	-0.5749	1.297460069
g__Blautia	1256073557	1082628462	674335978.8	861634824.1	0.03067	0.03067	0.8993	4.725	2.802	0.536860262
g__Lachnoclostridium	671149756.2	897711580.8	557532700.2	556730743.1	0.8181	0.8181	-3.125	0.374	-1.328	0.830712811
g__Parabacteroides	700865749.5	1027407024	532691825.8	870444597.2	0.5068	0.5068	-2.664	1.379	-0.4957	0.760048306
g__unclassified_f__Lachnospiraceae	599711215.4	512473578.8	483927935.2	719100157.3	0.2033	0.2033	-1.215	1.509	0.1102	0.806934943
g__Streptococcus	256093659.3	272979389.9	436098037.9	1094539731	0.09476	0.09476	-4.17	1.669	-0.659	1.702884949
g__Megamonas	215162039.2	511754684.7	381686170.3	1526744681	0.3271	0.3271	-1.406	1.327	0.04624	1.773947541
g__Enterobacter	855876348.4	1988270910	326199847.2	909272825.5	0.5693	0.5693	-0.523	3.297	1.231	0.381129643
g__Erysipelotrichaceae_UCG-003	44430620.41	82505627.83	294414446.5	1074256465	0.9395	0.9395	-1.375	0.1042	-0.4489	6.626386122
g__Lachnospiraceae_NK4A136_group	270895576.6	638153571.4	282600899.4	986126757.9	0.08318	0.08318	-0.9186	1.162	0.1859	1.043209723
g__Hungatella	63430776.2	99072039.3	280287744.1	472584532.6	0.03311	0.03311	-2.552	-0.6458	-1.486	4.418797323
g__Veillonella	175621779.2	385057606.7	268021256.4	881059271.9	0.06357	0.06357	-0.9973	0.7836	-0.06351	1.526127668
g__Erysipelatoclostridium	78392388.37	108844949.2	255034525.6	783730602.2	0.5098	0.5098	-1.299	0.7133	-0.2598	3.253307252
g__Roseburia	416228227.9	492538036.6	244706360.7	638794721.2	0.08024	0.08024	-4.151	2.128	-0.5245	0.5879139
g__Agathobacter	387487489.5	669126538.3	219986552.7	647896291.6	0.2878	0.2878	-1.017	1.713	0.3756	0.567725562
g__Ruminococcus	450031186.5	557232948.3	219576266.2	546752836.6	0.2868	0.2868	-1.736	1.38	0.09471	0.487913444
g__Phascolarctobacterium	153177430.7	323846048.9	184283221.6	530396394.8	0.5085	0.5085	-1.321	0.1774	-0.541	1.203070327
g__Eubacterium_hallii_group	195371170.4	247598275.9	183247252.1	405711207.4	0.4426	0.4426	-1.097	0.7479	-0.08813	0.937944179
g__Subdoligranulum	636830865.2	1227500020	181278382.9	290092334.5	0.391	0.391	-0.1727	2.837	1.198	0.28465703
g__Ruminococcus_torques_group	339675158.6	356307812.2	164518712.7	298137904.7	0.04464	0.04464	-0.4833	1.015	0.2984	0.484341314
g__norank_f__Eubacterium_coprostanoligenes_group	134290390.5	310843564.6	155139667.9	592724093.9	0.9617	0.9617	-1.052	0.48	-0.1285	1.15525517
g__Dialister	210366047.9	443372474	138393151	294055493.9	0.7012	0.7012	-0.6968	0.6945	0.01371	0.657868284
g__Sellimonas	86567939.71	131424831.6	132925473	207937287.3	0.8419	0.8419	-0.4161	0.1757	-0.1306	1.535504639
g__Tyzzerella	227555358.6	457244789.2	130181055.2	127940776.6	0.7709	0.7709	-5.231	-0.1029	-2.079	0.57208521
g__Flavonifractor	128446102.2	129380979.6	127807487.8	153479374.6	0.8661	0.8661	-0.473	-0.04313	-0.2512	0.995028153
g__unclassified_f__Enterobacteriaceae	327420059.9	897454662.1	123307810.2	437812669.7	0.7679	0.7679	-0.2513	1.502	0.4768	0.376604324
g__Intestinibacter	121525369.8	147160973.4	120251205.2	211092009.9	0.4903	0.4903	-0.2112	0.8678	0.2912	0.989515238
g__Butyricicoccus	129199429.8	127009455.8	117689525.5	319742947.4	0.03439	0.03439	-0.6635	1.371	0.2727	0.91091366
g__Anaerostipes	458906977.2	616360564.4	111506445.4	167742500.6	0.03573	0.03573	0.2338	2.931	1.338	0.242982676
g__Fusicatenibacter	261133340.3	592700411.7	90025655.3	183060630	0.1357	0.1357	-0.3025	1.277	0.4621	0.344749756
g__Fournierella	6883500.513	29881450.04	89146352.45	339652771.4	0.3818	0.3818	-0.6062	0.02604	-0.2007	12.9507294
g__norank_f__Ruminococcaceae	72794144.89	85898549.05	84262304.92	170253150.2	0.6567	0.6567	-1.022	0.0556	-0.3844	1.157542341
g__Eubacterium_eligens_group	739966156.2	1504747744	84072748.99	232682457.6	0.04885	0.04885	-0.08378	3.383	1.599	0.113617019
g__UBA1819	45993802.66	89896492.01	68077416.51	90369822.94	0.2631	0.2631	-0.4453	-0.07382	-0.2538	1.480143249
g__Lachnospiraceae_UCG-001	19867582.88	50687429.62	61267967.57	240066857.5	0.08077	0.08077	-0.2506	0.1407	-0.02399	3.08381588
g__Haemophilus	67357520.14	119337663.8	56833216.19	173813768.8	0.01786	0.01786	-0.09527	0.3735	0.1297	0.843754581
g__Lachnospiraceae_UCG-004	243093124.7	335167836.6	52666479.32	111684474.2	0.1311	0.1311	0.06117	0.926	0.4697	0.216651456
g__Morganella	0	0	52213838.81	146753704.3	0.04472	0.04472	-1.023	0	-0.3536	1
g__Colidextribacter	46103779.54	78443505.4	50971961.26	69504973.13	0.4764	0.4764	-0.3246	0.03092	-0.1244	1.105591814
g__Faecalitalea	8522155.836	19865595.97	50763332.59	125318964	0.2264	0.2264	-0.5913	-0.0313	-0.2762	5.956630407
g__unclassified_k__norank_d__Bacteria	65314767.89	55370951.51	50019558.15	90912627.19	0.08325	0.08325	-0.1123	0.0984	-0.008116	0.765823102
g__Enterococcus	29265472.66	69891492.89	44768661.47	123483616.1	0.7839	0.7839	-0.3239	0.1103	-0.08226	1.529743325
g__Lachnospira	336877974.5	551390566	43896570.73	166120476.1	0.008066	0.008066	0.1794	1.746	0.8927	0.130304069
g__Clostridium_sensu_stricto_1	126115525	396987524.6	42916488.26	105471581.8	0.244	0.244	-0.3181	0.8385	0.2129	0.340295045
g__Alistipes	131474454.1	269778132.5	34484570.69	59756590.4	0.3717	0.3717	-0.7107	0.2983	-0.2033	0.262291035
g__Oscillibacter	52673420.06	63666627.05	32288014.77	60278916.69	0.301	0.301	-0.1975	0.06439	-0.06755	0.612984969
g__norank_f__Lachnospiraceae	38205866.69	86239120.62	32195515	69423263.3	0.793	0.793	-0.1127	0.05243	-0.02552	0.842685111
g__Parasutterella	297994123.4	455000553.7	29423585.64	89698084.77	0.03111	0.03111	0.151	1.218	0.6481	0.098738812
g__Cronobacter	41933619.96	130719889.3	28632032.81	69361721.33	0.6188	0.6188	-0.1844	0.08888	-0.03936	0.682794208
g__Bilophila	46679978.04	70187585.07	27123379.18	44888520.95	0.3411	0.3411	-0.2286	0.1321	-0.03602	0.581049527
g__Eggerthella	25404153.27	25785671.14	25032831.76	41692154.6	0.2379	0.2379	-0.1123	0.1062	-0.004334	0.985383433
g__Eubacterium_ventriosum_group	28032807.54	36463774.98	23671820.03	42459246.49	0.1612	0.1612	-0.2134	0.09247	-0.04255	0.844432724
g__Eisenbergiella	14001160.07	32031437.16	22750305.69	45419330.65	0.5056	0.5056	-0.2842	0.7169	0.09283	1.624887194
g__Clostridium_innocuum_group	25945495.23	46733544.63	22553082.43	31407356.24	1	1	-0.2626	0.04875	-0.08329	0.869248485
g__Pyramidobacter	917303.9901	2908732.426	19213103.03	76763041.89	0.9383	0.9383	-0.3419	0.006469	-0.1109	20.94518637
g__Campylobacter	2323702.883	5732836.752	18363267.47	72031841.61	0.3056	0.3056	-0.08547	0.008236	-0.02887	7.902588408
g__Family_XIII_AD3011_group	4611360.525	7460090.113	18297785.21	48561280.28	0.9862	0.9862	-0.2616	-0.007384	-0.1169	3.967979756
g__Romboutsia	40220823.71	55348477.56	17454606.34	41186955.61	0.01974	0.01974	0.04172	0.4599	0.2134	0.43396939
g__Collinsella	19947301.09	43511990.56	17193925.33	68268129.47	0.2593	0.2593	-0.09773	0.06026	-0.003298	0.861967504
g__Akkermansia	70186253.85	210497044.5	17066461.95	46488888.7	0.05477	0.05477	-0.5584	0.3631	-0.03609	0.243159608
g__unclassified_f__Ruminococcaceae	45808514.77	61922112.64	16951231.72	25665573.2	0.1868	0.1868	-0.08812	0.1514	0.03586	0.370045434
g__Eubacterium_fissicatena_group	12370457.96	18350219.31	12139427.01	21436975.88	0.8901	0.8901	-0.03818	0.08278	0.0114	0.981323977
g__Fusobacterium	15223628.95	38871718.38	12134698.97	42724842.19	0.2341	0.2341	-0.4571	0.0663	-0.1442	0.797096343
g__Lachnospiraceae_NC2004_group	42742068.5	55153250.01	12057831.37	34463133.36	0.01625	0.01625	-0.007586	0.1526	0.07819	0.282106875
g__Dysgonomonas	379562.1426	1588875.605	11844385.3	28659330.54	0.1735	0.1735	-0.2531	-0.0003992	-0.1005	31.20539162
g__Sutterella	14906160.11	55808217.23	11235097.86	44940391.45	0.4772	0.4772	-0.1754	0.1256	-0.0001355	0.753721802
g__Lachnospiraceae_ND3007_group	101089476.3	171656573.4	11214846.87	29636768.88	0.1286	0.1286	0.06261	0.4465	0.2441	0.110939806
g__Monoglobus	63800179.88	72799343.86	9865130.334	21429824.17	0.01275	0.01275	0.07898	0.4246	0.2412	0.154625431
g__Frisingicoccus	5080129.42	15311341.89	9243663.47	35081018.01	0.7495	0.7495	-0.06573	0.02178	-0.01241	1.819572437
g__Eubacterium	10273026.66	20301200.13	9051428.733	16877656.78	0.4583	0.4583	-0.1121	0.02145	-0.04384	0.881086853
g__unclassified_p__Firmicutes	16647404.4	17223551.11	8814912.597	13608611.36	0.03308	0.03308	-0.02245	0.0571	0.01756	0.529506726
g__unclassified_c__Clostridia	33795381.97	37888799.43	8556207.333	9926833.005	0.01901	0.01901	0.01263	0.09728	0.05214	0.25317682
g__unclassified_o__Bacteroidales	22002175	36574554.92	8467263.741	20303398.24	0.1189	0.1189	-0.03023	0.06189	0.01757	0.384837578
g__Ruminococcus_gauvreauii_group	35337214.22	79521148.07	8244462.665	28034458.27	0.02479	0.02479	-0.2161	0.1884	0.0101	0.233308223
g__Negativibacillus	5854490.482	20862488.76	8002883.498	18037945.52	0.8683	0.8683	-0.2547	0.02455	-0.08979	1.366964986
g__Anaerotruncus	6477385.578	10905979.89	7383372.032	16528639.36	0.676	0.676	-0.07596	0.008599	-0.02677	1.139869156
g__Dorea	74637935.5	157791491.5	7358792.57	28533846.24	0.001818	0.001818	-0.1658	0.277	0.07668	0.098593196
g__norank_f__Oscillospiraceae	25929064.08	55834850.04	6664432.544	12152796.44	0.2065	0.2065	-0.0178	0.05844	0.01916	0.257025573
g__Desulfovibrio	846926.4432	3881104.534	6569598.874	24184769.08	0.2007	0.2007	-0.09393	0.003507	-0.02945	7.756988729
g__Coprococcus	9481919.694	27780293.71	6541145.282	26164581.13	0.2056	0.2056	-0.1857	0.04171	-0.04415	0.689854533
g__Megasphaera	14564104.45	36646722.65	6442019.244	25768076.98	0.004031	0.004031	-0.007682	0.08355	0.03216	0.442321687
g__Eubacterium_siraeum_group	82889578.73	292480074.8	5151869.289	20607477.16	0.2565	0.2565	-0.01304	0.5347	0.2005	0.062153402
g__unclassified_o__Oscillospirales	17815613.91	24253502.12	4783679.251	8315967.564	0.02518	0.02518	0.003514	0.1242	0.05074	0.268510492
g__Holdemania	6968803.06	10417310.65	4291805.774	9010376.983	0.845	0.845	-0.02234	0.01582	-0.002022	0.615859816
g__Actinomyces	5624871.964	5385635.969	4214031.658	9041314.565	0.04962	0.04962	-0.04781	0.07893	0.0175	0.749178236
g__Proteus	0	0	4126170.168	16504680.67	0.2752	0.2752	-0.01916	0	-0.006388	1
g__Christensenellaceae_R-7_group	14929739.67	39059400	3567265.576	7143490.074	0.617	0.617	-0.08581	0.05754	-0.01267	0.238936891
g__UCG-003	19595939.02	45609422.41	3425975.699	13235526.27	0.1372	0.1372	-0.02218	0.07799	0.02588	0.174830902
g__unclassified_f__Oscillospiraceae	8618801.647	12536376.22	2694602.103	5146473.904	0.1372	0.1372	-0.02042	0.02363	0.002248	0.312642315
g__Turicibacter	11328919.49	30279369.85	2506822.152	7845982.754	0.1088	0.1088	-0.002537	0.2555	0.08794	0.221276367
g__Candidatus_Soleaferrea	4308489.31	4410431.957	2504824.27	4266694.547	0.2749	0.2749	-0.02312	0.006277	-0.00649	0.581369499
g__Coprobacillus	2997534.795	6905750.426	2493678.834	3487187.617	0.3057	0.3057	-0.05847	0.008864	-0.02504	0.831909888
g__Intestinimonas	3852321.518	5488441.755	2379386.045	6009733.643	0.1033	0.1033	-0.05237	0.005689	-0.02021	0.617649912
g__Granulicatella	3525787.05	4388749.952	1923424.174	2643603.569	0.1711	0.1711	-0.01314	0.01098	0.0004928	0.545530444
g__TM7x	1234691.099	1691022.752	1841239.242	2961547.511	0.8386	0.8386	-0.01985	0.008984	-0.002768	1.491254973
g__Anaerostignum	2560522.127	8447421.075	1702646.409	3103669.753	0.1355	0.1355	-0.007934	0.01574	0.001329	0.664960631
g__UCG-002	47512958.93	118060244.2	1513887.435	6046344.33	0.03528	0.03528	0.003131	0.195	0.08752	0.031862622
g__CAG-56	15297445.31	36803144.08	1486010.369	5019255.314	0.1372	0.1372	-0.007498	0.1169	0.04643	0.097141081
g__Rothia	1132035.786	1628313.563	1418709.053	3387360.637	0.3413	0.3413	-0.006613	0.006376	0.0005579	1.25323693
g__Candidatus_Stoquefichus	3784346.55	17342054.52	1415470.776	5661883.105	0.9066	0.9066	-0.0198	0.005426	-0.003887	0.374033075
g__Prevotella	1327370.4	1943685.175	1363907.772	2670487.981	0.5575	0.5575	-1.704	0.003044	-0.6086	1.027526131
g__Eubacterium_xylanophilum_group	443556.275	2032630.205	1346143.029	5384572.117	0.845	0.845	-0.01455	0.005212	-0.003113	3.034886676
g__Acetanaerobacterium	751695.1837	1461538.001	1345284.2	2489161.716	0.8683	0.8683	-0.008467	0.001069	-0.003321	1.78966718
g__norank_f__Christensenellaceae	2627374.062	7019986.654	1244967.742	3451225.047	0.3864	0.3864	-0.06883	0.05253	-0.003008	0.473844878
g__unclassified_o__Enterobacterales	1375166.367	2998958.57	1197477.721	3073425.407	0.6403	0.6403	-0.002578	0.006476	0.001616	0.870787528
g__GCA-900066575	1748214.742	3847878.013	1160208.623	2903696.106	0.8394	0.8394	-0.01452	0.007425	-0.002251	0.663653381
g__Gordonibacter	1022899.559	1829551.519	1151597.037	3300895.197	0.957	0.957	-0.005495	0.003757	-0.0006332	1.125816339
g__Anaerofustis	714255.8243	1191011.943	1147204.689	3269314.026	0.8787	0.8787	-0.007599	0.006728	-0.0007078	1.606153776
g__Eubacterium_brachy_group	2706166.256	5215239.16	1032146.456	1897722.364	0.9299	0.9299	-0.0107	0.02767	0.004501	0.381405412
g__DTU089	2044649.089	5339622.75	1031163.409	2557714.982	0.8107	0.8107	-0.05407	0.01059	-0.01503	0.504322925
g__Robinsoniella	893132.002	1670090.632	1006466.402	1640609.3	0.3335	0.3335	-0.02305	0.004582	-0.007375	1.126895464
g__Lactobacillus	3866727.309	14365749.81	977533.0021	1828606.654	0.6987	0.6987	-0.02352	0.01632	-0.003663	0.252806294
g__Acinetobacter	755973.0043	1923997.734	867080.2863	2189949.92	0.8903	0.8903	-0.01822	0.001543	-0.006479	1.146972553
g__Anaerovorax	0	0	809112.4568	3236449.827	0.2752	0.2752	-0.01131	0	-0.003771	1
g__CAG-352	17200487.83	53422853.14	789057.3761	2759450.329	0.357	0.357	-0.01776	0.1425	0.0458	0.045874128
g__Staphylococcus	422444.8786	820638.7284	723238.3789	2763896.948	0.4636	0.4636	-0.00718	0.001718	-0.002299	1.712030174
g__CHKCI001	245731.2211	1126081.921	707134.9573	2060322.095	0.4183	0.4183	-0.0426	0.001729	-0.01559	2.877676487
g__Abiotrophia	752275.022	1620020.402	690071.114	1637513.932	0.6664	0.6664	-0.01178	0.003414	-0.002303	0.917312278
g__Weissella	91845.87539	420890.6762	686825.2289	1977154.654	0.382	0.382	-0.007647	0.0005362	-0.002745	7.478019302
g__NK4A214_group	2492471.842	10626745.1	647357.321	2564707.584	0.8422	0.8422	-0.006656	0.01172	0.001478	0.259725029
g__Ruminiclostridium	135451.4671	620716.601	620263.9724	2010018.749	0.4183	0.4183	-0.04243	0.001337	-0.0138	4.579234065
g__Gemella	550548.0054	1041984.649	602332.4431	1244703.258	0.6859	0.6859	-0.007054	0.006601	0.0003678	1.094059804
g__Lactococcus	41377.85785	132869.2276	578318.1116	2194560.076	0.7545	0.7545	-0.009584	0.002759	-0.002203	13.97651163
g__norank_o__Clostridia_vadinBB60_group	301608.1333	1328943.838	570865.9916	2230168.228	0.798	0.798	-0.0475	0.002165	-0.01504	1.892740707
g__Herbinix	0	0	535949.0863	2143796.345	0.2752	0.2752	-0.009549	0	-0.003183	1
g__GCA-900066755	278663.9493	645805.1588	534229.7456	1757620.318	0.6848	0.6848	-0.004359	0.001425	-0.001023	1.917111083
g__Pseudomonas	415379.5905	1055872.266	519734.1248	832156.1025	0.1786	0.1786	-0.02106	0.001573	-0.007579	1.251226918
g__Odoribacter	10156122.4	31751997.52	515360.6114	2042700.587	0.5191	0.5191	-0.03909	0.02533	-0.002656	0.050743836
g__norank_f__Clostridium_methylpentosum_group	93942.37196	311368.1421	493085.2975	1650123.458	0.4391	0.4391	-0.007874	0.0002666	-0.002695	5.248806127
g__Shuttleworthia	558860.9839	2197844.161	458785.6554	1149859.893	0.4702	0.4702	-0.002883	0.002847	-0.000149	0.820929835
g__norank_o__Saccharimonadales	170665.9284	361667.2661	454948.8423	771848.0909	0.1785	0.1785	-0.002003	0.001	-0.0005606	2.665727404
g__Paludicola	2369273.344	10752794.72	439202.7673	1240503.884	0.798	0.798	-0.02321	0.01416	-0.002581	0.18537446
g__norank_f__Saccharimonadaceae	475685.3555	1095238.96	437395.6517	1157208.957	0.8909	0.8909	-0.001142	0.004865	0.001663	0.919506238
g__Stenotrophomonas	52944.15372	147594.5748	437359.5089	1227983.076	0.2418	0.2418	-0.01177	-0.0001484	-0.004981	8.260770609
g__Catabacter	283076.6845	733457.7007	431463.1257	1399975.594	0.4869	0.4869	-0.005887	0.002154	-0.001252	1.524191674
g__Oscillospira	6327319.519	13445652.55	430826.335	952542.3681	0.07383	0.07383	-0.004418	0.02445	0.009101	0.068089866
g__Phocea	2607198.795	4899000.925	412441.0579	935792.6135	0.429	0.429	-0.005752	0.009802	0.001989	0.158193176
g__Catenibacillus	612561.1849	1740786.052	401075.6134	871207.9663	0.7495	0.7495	-0.009727	0.001973	-0.003274	0.654751922
g__Defluviitaleaceae_UCG-011	1492103.605	5156073.039	398894.0962	1595576.385	0.4427	0.4427	-0.03232	0.01274	-0.005734	0.267336728
g__Eubacterium_oxidoreducens_group	748135.0786	1349148.259	393824.1295	818384.7834	0.5898	0.5898	-0.004371	0.001722	-0.0009633	0.526407785
g__norank_o__Oscillospirales	153761.8624	534980.6551	384635.4847	625139.4303	0.1078	0.1078	-0.00401	-0.000186	-0.001948	2.501501208
g__Merdibacter	265011.4872	677850.7183	369305.3228	898029.2287	0.9285	0.9285	-0.0097	0.001505	-0.003108	1.393544584
g__Lachnospiraceae_UCG-008	836405.4759	1545449.245	364665.1804	686787.3191	0.3864	0.3864	-0.0006947	0.002553	0.0008758	0.435990905
g__Solobacterium	578528.5677	1118132.916	352786.004	833129.2509	0.3342	0.3342	-0.004043	0.009122	0.001854	0.609798761
g__Corynebacterium	617182.374	1865767.592	349588.1533	1275789.442	0.4067	0.4067	-0.07772	0.003117	-0.02477	0.566426016
g__norank_f__Selenomonadaceae	135451.4671	620716.601	332077.1288	1328308.515	0.845	0.845	-0.001944	0.001103	-9.66E-05	2.451631835
g__Mogibacterium	110393.3827	262699.5342	321721.4904	566043.1379	0.4216	0.4216	-0.003927	0.001535	-0.0009542	2.914318619
g__Butyricimonas	3013660.783	11136565.14	307953.5374	1012958.882	0.8567	0.8567	-0.1486	0.01624	-0.043	0.102185866
g__Dielma	1094718.453	2084791.647	294207.3856	1046307.952	0.1495	0.1495	-0.001179	0.004564	0.00178	0.268751646
g__Eubacterium_nodatum_group	1670830.995	4949606.588	284582.3242	429162.7481	0.3699	0.3699	-0.004556	0.01256	0.002933	0.170323824
g__Peptoniphilus	192300.7969	536299.0433	281532.6194	546153.3235	0.9844	0.9844	-0.251	0.0006672	-0.09865	1.464022115
g__norank_f__UCG-011	0	0	281319.0137	1125276.055	0.2752	0.2752	-0.003934	0	-0.001311	1
g__Atopobium	256570.5481	667187.7983	280057.4104	662323.369	0.7096	0.7096	-0.00829	0.00135	-0.002377	1.091541537
g__norank_f__Erysipelotrichaceae	111993.6993	513219.6044	269245.174	673319.6805	0.09366	0.09366	-0.01432	0.0002725	-0.004867	2.404110014
g__Murimonas	28871.59665	94020.75766	261909.2472	806505.9327	0.7117	0.7117	-0.007404	0.001024	-0.002107	9.071519333
g__Fenollaria	345241.4398	1053503.521	260518.5164	555987.4735	0.4869	0.4869	-0.2162	0.001498	-0.08774	0.754598048
g__norank_o__Clostridia_UCG-014	56910544.65	260796878.7	259851.6621	1025659.469	0.4565	0.4565	-0.004412	0.4155	0.1367	0.004565967
g__Ensifer	9693.56262	44421.48446	252015.7939	727697.4035	0.1815	0.1815	-0.002197	0.0007459	-0.0006177	25.99826335
g__norank_f__Muribaculaceae	1015162.174	3612519.727	234476.2163	918025.8889	0.887	0.887	-0.2226	0.007574	-0.07186	0.230974146
g__Parvimonas	11239.73562	35521.56703	232750.3654	460787.8392	0.1589	0.1589	-0.03102	0	-0.01079	20.70781496
g__Citrobacter	1034604.746	2804351.829	222021.006	713532.0971	0.8576	0.8576	-0.0006635	0.004036	0.001186	0.214595001
g__Lachnospiraceae_FCS020_group	8565216.019	20021922.37	213944.3465	629080.259	0.06269	0.06269	0.004856	0.03828	0.01968	0.024978278
g__Porphyromonas	249424.5953	495324.1216	180086.9829	403696.7891	0.7989	0.7989	-0.1188	0.001102	-0.04124	0.722009722
g__unclassified_f__Peptostreptococcaceae	176163.5422	450218.8574	179964.3056	719857.2225	0.5132	0.5132	-0.0009114	0.002094	0.000455	1.021575199
g__unclassified_o__Veillonellales-Selenomonadales	0	0	178430.6502	713722.601	0.2752	0.2752	-0.001045	0	-0.0003483	1
g__Sphingomonas	907986.517	1477564.164	167494.4874	275852.3056	0.2703	0.2703	-0.01572	0.004501	-0.00481	0.184468034
g__Brevundimonas	283506.3304	666328.0495	161849.576	434488.1182	0.9189	0.9189	-0.003369	0.001252	-0.0009562	0.570885228
g__Lactonifactor	0	0	159638.4076	525969.9363	0.1088	0.1088	-0.002162	0	-0.0008464	1
g__unclassified_o__Burkholderiales	0	0	155441.0763	523570.9451	0.1088	0.1088	-0.001643	0	-0.0005869	1
g__UCG-005	23102436.95	37595320.36	145655.7877	465285.4231	0.006435	0.006435	-0.01189	0.09921	0.04259	0.00630478
g__norank_f__Peptococcaceae	671819.3777	1898619.782	132059.2552	526480.0136	0.8164	0.8164	-0.01124	0.001816	-0.00292	0.196569583
g__Oribacterium	25608.05342	81775.31304	131392.6337	269910.952	0.1891	0.1891	-0.002334	0.0003639	-0.0007677	5.130910638
g__unclassified_f__Veillonellaceae	0	0	130119.2884	520477.1535	0.2752	0.2752	-0.001407	0	-0.0004689	1
g__Peptostreptococcus	2210441.337	6562233.42	127332.7218	238738.0084	0.6987	0.6987	-0.0311	0.01303	-0.005128	0.057605112
g__unclassified_f__Microbacteriaceae	216295.8378	732787.2539	126016.9125	500529.0838	0.8567	0.8567	-0.0009863	0.001233	0.0001405	0.582613673
g__Helicobacter	26684.5534	122283.9858	125184.9799	500739.9195	0.845	0.845	-0.000951	0.0001366	-0.0002715	4.691290051
g__Lachnospiraceae_UCG-006	249887.4138	507861.0344	124886.0703	404338.2053	0.2777	0.2777	-0.0006225	0.004198	0.001365	0.49976935
g__Lachnoanaerobaculum	14622.75103	67009.86345	119127.2356	341096.2468	0.1815	0.1815	-0.0005406	8.15E-05	-0.0002031	8.146704774
g__Finegoldia	5428.000977	24874.22535	118831.2617	234186.2533	0.06708	0.06708	-0.08901	9.73E-05	-0.03626	21.89226977
g__Peptococcus	0	0	110033.6401	365314.333	0.04472	0.04472	-0.006802	0	-0.002358	1
g__Lachnospiraceae_UCG-010	10986507.51	24489576.87	103862.9637	350789.9123	0.01317	0.01317	0.007005	0.0497	0.0248	0.009453683
g__Anaerococcus	51165.20195	136928.7414	102780.6692	343225.6883	0.6848	0.6848	-0.1325	0.0008505	-0.04892	2.008800225
g__Neisseria	352356.1186	1340708.339	95873.80215	383495.2086	0.4772	0.4772	-0.0002782	0.002085	0.0006933	0.272093479
g__Moryella	91131.47451	240971.837	91439.96795	365759.8718	0.5132	0.5132	-0.000659	0.001301	0.000253	1.003385147
g__unclassified_c__Bacilli	0	0	91439.96795	365759.8718	0.2752	0.2752	-0.0009885	0	-0.0003295	1
g__Legionella	0	0	91439.96795	365759.8718	0.2752	0.2752	-0.0009885	0	-0.0003295	1
g__Aggregatibacter	257240.3004	927669.8995	84058.33311	336233.3324	0.7461	0.7461	-0.0002603	0.01082	0.003522	0.32676969
g__Caproiciproducens	0	0	75791.95221	303167.8088	0.2752	0.2752	-0.002908	0	-0.0009694	1
g__Lachnospiraceae_UCG-003	88245259.94	403446620.5	74436.78769	297747.1508	0.2787	0.2787	-0.0001645	0.6437	0.2147	0.000843522
g__unclassified_f__Saccharimonadaceae	40012.69947	139070.8967	74436.78769	297747.1508	0.7956	0.7956	-0.0003416	0.0005958	0.0001275	1.860329063
g__Clostridium_sensu_stricto_15	0	0	74436.78769	297747.1508	0.2752	0.2752	-0.0004935	0	-0.0001645	1
g__Lachnospiraceae_AC2044_group	769617.5527	2827254.62	74397.48752	254991.9475	0.887	0.887	-0.001185	0.005566	0.001454	0.096668127
g__Murdochiella	20707.56276	65547.95322	74356.98982	186596.1172	0.3532	0.3532	-0.1258	0.0007762	-0.04363	3.590813206
g__Phyllobacterium	265711.6141	1188490.201	73292.09308	262796.7336	0.8422	0.8422	-0.009078	0.001513	-0.002478	0.275833231
g__Angelakisella	249647.8384	1144030.116	71222.80846	212618.0453	0.4565	0.4565	-0.004277	0.002639	-0.0005082	0.285293111
g__Ezakiella	108908.298	390283.7207	66337.36433	137737.6141	0.3045	0.3045	-0.0449	0.0003558	-0.01883	0.609112121
g__Paraeggerthella	395479.8463	1812316.331	63545.10523	254180.4209	0.9066	0.9066	-0.0005924	0.002426	0.0005124	0.160678492
g__Family_XIII_UCG-001	1848086.088	6607862.295	62784.28706	175909.1989	0.4886	0.4886	-0.001142	0.0114	0.003729	0.033972599
g__Catenulispora	0	0	57618.94668	230475.7867	0.2752	0.2752	-0.0006303	0	-0.0002101	1
g__norank_f__Xanthobacteraceae	0	0	57618.94668	230475.7867	0.2752	0.2752	-0.0006303	0	-0.0002101	1
g__S5-A14a	0	0	48986.84976	116337.0485	0.01828	0.01828	-0.01	-0.0001786	-0.004386	1
g__unclassified_f__Christensenellaceae	0	0	44978.10113	179912.4045	0.2752	0.2752	-0.003827	0	-0.001276	1
g__W5053	0	0	42231.00394	150032.3814	0.1088	0.1088	-0.006412	0	-0.00226	1
g__Marvinbryantia	0	0	41001.33224	164005.329	0.2752	0.2752	-0.0005798	0	-0.0001933	1
g__Scardovia	17886.29426	81965.29734	39433.86318	112619.5637	0.4183	0.4183	-0.000354	0.0009119	0.0001516	2.204697218
g__Oxalobacter	0	0	38046.50408	152186.0163	0.2752	0.2752	-0.0005319	0	-0.0001773	1
g__Varibaculum	0	0	31900.79812	103453.0891	0.01828	0.01828	-0.007339	-0.0002542	-0.003401	1
g__Mobiluncus	0	0	30701.87016	84326.82927	0.1088	0.1088	-0.02056	0	-0.006899	1
g__unclassified_f__Streptococcaceae	0	0	29519.11927	118076.4771	0.2752	0.2752	-0.001133	0	-0.0003775	1
g__Pelomonas	50240.23425	159421.282	29260.76009	86937.78213	0.7928	0.7928	-0.009694	0.001066	-0.003064	0.582416872
g__norank_c__Gitt-GS-136	0	0	28515.31009	114061.2403	0.2752	0.2752	-0.000312	0	-0.000104	1
g__Dongia	0	0	28515.31009	114061.2403	0.2752	0.2752	-0.000312	0	-0.000104	1
g__unclassified_o__Microtrichales	0	0	28515.31009	114061.2403	0.2752	0.2752	-0.000312	0	-0.000104	1
g__RB41	0	0	28515.31009	114061.2403	0.2752	0.2752	-0.000312	0	-0.000104	1
g__norank_c__TK10	0	0	28515.31009	114061.2403	0.2752	0.2752	-0.000312	0	-0.000104	1
g__norank_f__UCG-010	0	0	28515.31009	114061.2403	0.2752	0.2752	-0.000312	0	-0.000104	1
g__unclassified_f__Ilumatobacteraceae	0	0	28515.31009	114061.2403	0.2752	0.2752	-0.000312	0	-0.000104	1
g__Lysobacter	0	0	28515.31009	114061.2403	0.2752	0.2752	-0.000312	0	-0.000104	1
g__Candidatus_Saccharimonas	17391.53029	57514.74646	26003.4797	104013.9188	0.7956	0.7956	-0.0006226	0.0005492	1.47E-05	1.495180658
g__Methylobacterium-Methylorubrum	0	0	26003.4797	104013.9188	0.2752	0.2752	-0.0007627	0	-0.0002542	1
g__unclassified_c__Actinobacteria	0	0	26003.4797	104013.9188	0.2752	0.2752	-0.0007627	0	-0.0002542	1
g__unclassified_c__Gammaproteobacteria	869210.3264	3983222.115	25321.78797	101287.1519	0.9066	0.9066	-0.000236	0.005347	0.001664	0.029131946
g__Acidovorax	190235.8847	430581.3347	23083.66083	83547.42844	0.7878	0.7878	-0.002067	0.001416	-0.0002209	0.121342305
g__unclassified_f__Acidaminococcaceae	0	0	20240.31815	80961.2726	0.2752	0.2752	-0.001722	0	-0.000574	1
g__norank_o__Vicinamibacterales	0	0	20239.36528	60022.01995	0.1088	0.1088	-0.007447	0	-0.002517	1
g__Bacillus	0	0	17353.18956	57069.35792	0.1088	0.1088	-0.003963	0	-0.001355	1
g__UCG-009	1338593.936	3691086.444	15865.72273	51292.08165	0.1665	0.1665	-0.001571	0.005718	0.001952	0.011852528
g__Papillibacter	0	0	15626.79446	62507.17785	0.2752	0.2752	-0.00133	0	-0.0004432	1
g__norank_o__Chloroplast	776305.4811	2567847.621	15031.80857	60127.23429	0.4096	0.4096	-8.93E-05	0.007208	0.002727	0.019363265
g__Terrisporobacter	553520.9272	1562409.57	13889.53667	55558.14668	0.4096	0.4096	-0.0001388	0.002188	0.0007915	0.025093065
g__Olsenella	417023.962	1350334.259	13889.53667	55558.14668	0.6976	0.6976	-0.0002716	0.007957	0.002892	0.033306328
g__norank_f__Coriobacteriales_Incertae_Sedis	0	0	13318.65201	53274.60804	0.2752	0.2752	-0.03454	0	-0.01151	1
g__unclassified_f__Erysipelotrichaceae	0	0	13138.18945	36167.00061	0.1088	0.1088	-0.007187	0	-0.002506	1
g__Negativicoccus	99118.85262	446744.1686	12201.57885	37292.89355	0.798	0.798	-0.02524	0.001113	-0.00845	0.123100485
g__unclassified_o__Coriobacteriales	0	0	10852.38229	43409.52918	0.2752	0.2752	-0.0009233	0	-0.0003078	1
g__Arcanobacterium	5811.734642	26632.71392	10831.42556	43325.70225	0.845	0.845	-0.01307	0.0002168	-0.004285	1.863716468
g__Gardnerella	0	0	10246.17786	40984.71144	0.2752	0.2752	-0.01237	0	-0.004122	1
g__Bradyrhizobium	145121.5837	376656.0956	9147.573017	23685.77373	0.9491	0.9491	-0.003183	0.00101	-0.0008583	0.063033856
g__Rikenellaceae_RC9_gut_group	0	0	8893.115023	35572.46009	0.2752	0.2752	-0.01073	0	-0.003578	1
g__norank_o__Coriobacteriales	0	0	6566.361003	26265.44401	0.2752	0.2752	-0.01703	0	-0.005677	1
g__Facklamia	0	0	6127.290063	24509.16025	0.2752	0.2752	-0.007396	0	-0.002465	1
g__unclassified_f__Anaerovoracaceae	212284.6692	671588.4936	4704.1355	18816.542	0.6976	0.6976	-0.005405	0.0009888	-0.001449	0.022159563
g__unclassified_c__Bacteroidia	0	0	4704.1355	18816.542	0.2752	0.2752	-0.005678	0	-0.001893	1
g__Solibacillus	0	0	4704.1355	18816.542	0.2752	0.2752	-0.005678	0	-0.001893	1
g__norank_f__Flavobacteriaceae	0	0	3461.043883	13844.17553	0.2752	0.2752	-0.01197	0	-0.002992	1
g__norank_o__RF39	115958.1758	531387.118	3241.114348	12964.45739	0.9066	0.9066	-0.003912	0.004327	0.0001384	0.027950719
g__Prevotellaceae_UCG-003	113517.6602	520203.2705	3241.114348	12964.45739	0.9066	0.9066	-0.003912	0.0007395	-0.001057	0.028551631
g__Arthrobacter	0	0	3241.114348	12964.45739	0.2752	0.2752	-0.003912	0	-0.001304	1
g__Achromobacter	0	0	3241.114348	12964.45739	0.2752	0.2752	-0.003912	0	-0.001304	1
g__Prevotellaceae_UCG-001	0	0	3241.114348	12964.45739	0.2752	0.2752	-0.003912	0	-0.001304	1
g__unclassified_f__Hungateiclostridiaceae	0	0	3241.114348	12964.45739	0.2752	0.2752	-0.003912	0	-0.001304	1
g__Cloacibacillus	2076397.845	5514685.092	2816.263073	11265.05229	0.4096	0.4096	-0.004869	0.008327	0.001838	0.001356322
g__Asinibacterium	57647.38039	264173.4842	1714.43201	6857.72804	0.9066	0.9066	-0.002068	0.0006558	-0.0004708	0.029739981
g__Sediminibacterium	0	0	1559.830029	6239.320115	0.2752	0.2752	-0.001497	0	-0.0004989	1
g__Lawsonella	0	0	1137.95822	4551.832878	0.2752	0.2752	-0.002951	0	-0.0009838	1
g__Chryseobacterium	0	0	1137.95822	4551.832878	0.2752	0.2752	-0.002951	0	-0.0009838	1
g__Paraprevotella	147641548.3	676578570.6	0	0	0.4132	0.4132	0	0.3176	0.1059	0
g__norank_f__Eggerthellaceae	25549321.49	117081699.7	0	0	0.4132	0.4132	0	0.1308	0.04362	0
g__norank_o__Rhodospirillales	15744464.3	48849231.56	0	0	0.1281	0.1281	0	0.1052	0.04185	0
g__Allisonella	14179867.96	49759583.54	0	0	0.2254	0.2254	0	0.04258	0.01667	0
g__Tuzzerella	9622274.291	44094800.3	0	0	0.4132	0.4132	0	0.06977	0.02326	0
g__Coprobacter	7423636.996	23375403.25	0	0	0.07326	0.07326	0.0001712	0.05751	0.02057	0
g__norank_o__Gastranaerophilales	5186089.321	23765646.88	0	0	0.4132	0.4132	0	0.01115	0.003718	0
g__Acidaminococcus	2093636.556	8933721.064	0	0	0.2254	0.2254	0	0.01532	0.005288	0
g__Actinobacillus	1220457.903	5353709.255	0	0	0.2254	0.2254	0	0.004338	0.001749	0
g__Faecalicoccus	992979.6678	3579618.355	0	0	0.2254	0.2254	0	0.008964	0.003123	0
g__Adlercreutzia	705931.1839	2864177.11	0	0	0.2254	0.2254	0	0.02391	0.008079	0
g__unclassified_f__Tannerellaceae	586518.0068	2409654.074	0	0	0.2254	0.2254	0	0.004074	0.001402	0
g__unclassified_f__Clostridiaceae	519167.9763	2379126.55	0	0	0.4132	0.4132	0	0.003764	0.001255	0
g__Enorma	449256.8115	1686833.358	0	0	0.1281	0.1281	0	0.002597	0.001043	0
g__Raoultibacter	435730.9311	1242370.633	0	0	0.1281	0.1281	0	0.002419	0.001038	0
g__Pseudoramibacter	385719.86	1767590.456	0	0	0.4132	0.4132	0	0.0144	0.0048	0
g__Christensenella	347147.584	1200836.518	0	0	0.1281	0.1281	0	0.001997	0.0007593	0
g__Cardiobacterium	314261.7089	830112.444	0	0	0.1281	0.1281	0	0.001397	0.0006053	0
g__Epulopiscium	260687.0882	1067852.332	0	0	0.2254	0.2254	0	0.001839	0.0006687	0
g__CHKCI002	249647.8384	1144030.116	0	0	0.4132	0.4132	0	0.003049	0.001016	0
g__Leuconostoc	231617.648	847139.5105	0	0	0.2254	0.2254	0	0.00235	0.0008335	0
g__Eubacterium_ruminantium_group	229334.8282	930595.0552	0	0	0.2254	0.2254	0	0.001181	0.0004088	0
g__Enterorhabdus	188271.6234	862768.9652	0	0	0.4132	0.4132	0	0.001158	0.0003861	0
g__norank_f__Veillonellaceae	142209.0854	651683.8985	0	0	0.4132	0.4132	0	0.001617	0.000539	0
g__Alloprevotella	133182.8956	610320.7005	0	0	0.4132	0.4132	0	0.0008194	0.0002731	0
g__Pseudohongiella	125426.8257	574777.9228	0	0	0.4132	0.4132	0	0.0007694	0.0002565	0
g__Lautropia	117460.3224	362760.45	0	0	0.1281	0.1281	0	0.001075	0.0004822	0
g__unclassified_c__Negativicutes	111993.6993	513219.6044	0	0	0.4132	0.4132	0	0.0008176	0.0002725	0
g__Mesorhizobium	101905.417	466989.2872	0	0	0.4132	0.4132	0	0.001159	0.0003864	0
g__Anaerofilum	72526.23312	332356.9531	0	0	0.4132	0.4132	0	0.0003714	0.0001238	0
g__unclassified_f__Butyricicoccaceae	60299.72874	190673.1221	0	0	0.2254	0.2254	0	0.002294	0.0008153	0
g__unclassified_o__Lactobacillales	43181.30612	197881.6039	0	0	0.4132	0.4132	0	0.0004656	0.0001552	0
g__Slackia	42311.19605	193894.2586	0	0	0.4132	0.4132	0	0.001578	0.0005261	0
g__unclassified_o__Peptostreptococcales-Tissierellales	41332.27705	157739.3438	0	0	0.1281	0.1281	0	0.0007138	0.0002912	0
g__norank_f__Desulfovibrionaceae	37247.08997	170687.6092	0	0	0.4132	0.4132	0	0.001853	0.0004633	0
g__unclassified_f__Pasteurellaceae	31750.87671	145500.7959	0	0	0.4132	0.4132	0	0.0003731	0.0001244	0
g__Anaeroglobus	31550.93357	144584.5413	0	0	0.4132	0.4132	0	0.00199	0.0006634	0
g__unclassified_f__Marinifilaceae	26684.5534	122283.9858	0	0	0.4132	0.4132	0	0.0001366	4.56E-05	0
g__Dapisostemonum_CCIBt_3536	24302.21891	111366.7577	0	0	0.4132	0.4132	0	0.002863	0.0009543	0
g__Selenomonas	17886.29426	81965.29734	0	0	0.4132	0.4132	0	0.0009633	0.0003211	0
g__Macrococcus	13608.25459	62360.85671	0	0	0.4132	0.4132	0	0.001603	0.0005343	0
g__Burkholderia-Caballeronia-Paraburkholderia	11263.9043	51617.69406	0	0	0.4132	0.4132	0	0.0005605	0.0001401	0
g__Tropheryma	11263.9043	51617.69406	0	0	0.4132	0.4132	0	0.0004204	0.0001401	0
g__unclassified_p__Proteobacteria	9693.56262	44421.48446	0	0	0.4132	0.4132	0	0.001142	0.0003807	0
Legend Supplementary Table S2 presents the comparative statistical analysis of gut microbiota genera between the AR and ARFC groups. For each genus, the table provides mean abundance and standard deviation (SD) for both groups, along with P?values (raw and adjusted), 95% confidence intervals (Lower ci, Upper ci), effect size (Cohen��s d or similar), and fold change (ARFC/AR). Genera are ranked by…
